# Supplementary material for: Human Microglia–Like Cells Differentiated from Monocytes with GM-CSF and IL-34 Show Phagocytosis of α-Synuclein Aggregates and C/EBPβ-Dependent Proinflammatory Activation
Source: Mol Neurobiol. 2024 Jun 20;62(1):756–72. doi: 10.1007/s12035-024-04289-z (PMC11711251; doi:10.1007/s12035-024-04289-z)
Supplement: Supplementary file 1 — Supplementary file1 (XLSX 69 KB) [file 12035_2024_4289_MOESM1_ESM.xlsx]

## Sheet: Fig2B
Full statistical reports of data shown in figures 2B, 3A, 4B, 5A, 6A and 6B
Fig 2B: MICROGLIAL MARKERS (mRNA by qRT-PCR): Comparison between values in Moncytes and MDMI cells
Student t-test
Table Analyzed	PROS1		GPR34		P2RY12		TMEM119		C1QA		CX3CR1		GAS6		MERTK
Column B	MDMi		MDMi		MDMi		MDMi		MDMi		MDMi		MDMi		MDMi
vs.	vs,		vs,		vs,		vs,		vs,		vs,		vs,		vs,
Column A	Monocyte		Monocyte		Monocyte		Monocyte		Monocyte		Monocyte		Monocyte		Monocyte
Unpaired t test
P value	0.0073		0.0151		0.0018		0.2231		0.5583		0.699		0.5364		0.0465
P value summary	**		*		**		ns		ns		ns		ns		*
Significantly different (P < 0.05)?	Yes		Yes		Yes		No		No		No		No		Yes
One- or two-tailed P value?	Two-tailed		Two-tailed		Two-tailed		Two-tailed		Two-tailed		Two-tailed		Two-tailed		Two-tailed
t, df	t=3,104, df=15		t=2,797, df=13		t=3,777, df=15		t=1,279, df=13		t=0,5978, df=16		t=0,3933, df=17		t=0,6339, df=14		t=2,158, df=16
How big is the difference?
Mean of column A	0.965		0.8907		1.302		1.815		1.132		1.147		0.9329		1.976
Mean of column B	4.932		5.885		28.95		4.352		1.456		1.03		1.096		0.4436
Difference between means (B - A) ± SEM	3,967 ± 1,278		4,994 ± 1,786		27,65 ± 7,322		2,537 ± 1,983		0,3238 ± 0,5416		-0,1168 ± 0,2970		0,1626 ± 0,2566		-1,532 ± 0,7099
95% confidence interval	1,243 to 6,692		1,136 to 8,852		12,05 to 43,26		-1,747 to 6,820		-0,8244 to 1,472		-0,7435 to 0,5099		-0,3876 to 0,7129		-3,037 to -0,02700
R squared (eta squared)	0.391		0.3756		0.4874		0.1118		0.02185		0.009015		0.0279		0.2254
F test to compare variances
F, DFn, Dfd	93,86, 8, 7		99,68, 7, 6		527,5, 7, 8		7,922, 5, 8		8,641, 8, 8		1,092, 8, 9		4,304, 7, 7		58,89, 8, 8
P value	<0,0001		<0,0001		<0,0001		0.0116		0.0063		0.8901		0.0731		<0,0001
P value summary	****		****		****		*		**		ns		ns		****
Significantly different (P < 0.05)?	Yes		Yes		Yes		Yes		Yes		No		No		Yes
Data analyzed
Sample size, column A	8		7		9		9		9		10		8		9
Sample size, column B	9		8		8		6		9		9		8		9
Test for normal distribution	Monocyte	MDMi	Monocyte	MDMi	Monocyte	MDMi	Monocyte	MDMi	Monocyte	MDMi	Monocyte	MDMi	Monocyte	MDMi	Monocyte	MDMi
Shapiro-Wilk test
W	0.9594	0.9336	0.9498	0.7385	0.8534	0.8315	0.82	0.7147	0.8572	0.7681	0.9145	0.938	0.9682	0.8847	0.8149	0.9469
P value	0.8048	0.5167	0.7277	0.0061	0.0813	0.0616	0.0345	0.0088	0.0895	0.0088	0.3137	0.561	0.8839	0.2086	0.0302	0.6557
Passed normality test (alpha=0.05)?	Yes	Yes	Yes	No	Yes	Yes	No	No	Yes	No	Yes	Yes	Yes	Yes	No	Yes
P value summary	ns	ns	ns	**	ns	ns	*	**	ns	**	ns	ns	ns	ns	*	ns
Number of values	8	9	7	8	9	8	9	6	9	9	10	9	8	8	9	9
Mann-Whitney test
Table Analyzed			GPR34				TMEM119		C1QA				GAS6		MERTK
Column B			MDMi				MDMi		MDMi				MDMi		MDMi
vs.			vs,				vs,		vs,				vs,		vs,
Column A			Monocyte				Monocyte		Monocyte				Monocyte		Monocyte
Mann Whitney test
P value			0.0003				0.2721		0.7119				0.7984		0.1903
Exact or approximate P value?			Exact				Exact		Exact				Exact		Exact
P value summary			***				ns		ns				ns		ns
Significantly different (P < 0.05)?			Yes				No		No				No		No
One- or two-tailed P value?			Two-tailed				Two-tailed		Two-tailed				Two-tailed		Two-tailed
Sum of ranks in column A,B			28 , 92				62 , 58		90 , 81				65 , 71		101 , 70
Mann-Whitney U			0				17		36				29		25
Difference between medians
Median of column A			0,8520, n=7				0,7650, n=9		1,321, n=9				0,8625, n=8		1,260, n=9
Median of column B			3,695, n=8				2,082, n=6		1,199, n=9				0,8975, n=8		0,4530, n=9
Difference: Actual			2.843				1.317		-0.122				0.035		-0.807
Difference: Hodges-Lehmann			2.953				1.027		-0.094				0.054		-0.789

## Sheet: Fig 3A normality
Fig 3A: MICROGLIAL MARKERS (mRNA by qRT-PCR): Comparison between values in Moncytes and MDMI cells
	Mono6h Control	Mono6h 0.25uM	Mono6h 1uM	Mono6h 4uM	Aged6h Control	Aged6h 0.25uM	Aged6h 1uM	Aged6h 4uM	Mono24h Control	Mono24h 0.25uM	Mono24h 1uM	Mono24h 4uM	Aged24h Control	Aged24h 0.25uM	Aged24h 1uM	Aged24h 4uM
Test for normal distribution
Shapiro-Wilk test
W	0.7136	0.6588	0.751	0.7609	0.7136	0.6261	0.7946	0.7809	0.7439	0.7127	0.828	0.8927	0.7439	0.837	0.8202	0.9384
P value	0.0132	0.0034	0.0304	0.0374	0.0132	0.0014	0.0732	0.0561	0.0261	0.0129	0.1345	0.3708	0.0261	0.1568	0.1173	0.6546
Passed normality test (alpha=0.05)?	No	No	No	No	No	No	Yes	Yes	No	No	Yes	Yes	No	Yes	Yes	Yes
P value summary	*	**	*	*	*	**	ns	ns	*	*	ns	ns	*	ns	ns	ns
Number of values	5	5	5	5	5	5	5	5	5	5	5	5	5	5	5	5

## Sheet: Fig 3A Kruskal-Wallis
Fig 3A: MICROGLIAL MARKERS (mRNA by qRT-PCR): Comparison between values in Moncytes and MDMI cells
Table Analyzed	Monomeric 6h							Aged 6h							Monomeric 24h							Aged 24h
Kruskal-Wallis test
P value	0.8634							0.0048							0.7178							0.0084
Exact or approximate P value?	Approximate							Approximate							Approximate							Approximate
P value summary	ns							**							ns							**
	No							Yes							No							Yes
Number of groups	4							4							4							4
Kruskal-Wallis statistic	0.7417							12.93							1.348							11.73
Data summary
Number of treatments (columns)	4							4							4							4
Number of values (total)	20							20							20							20
Multiple comparisons
Number of families	1							1							1							1
Number of comparisons per family	3							3							3							3
Alpha	0.05							0.05							0.05							0.05
Dunn's multiple comparisons test	Mean rank diff,	Significant?	Summary	Adjusted P Value	A-?			Mean rank diff,	Significant?	Summary	Adjusted P Value	A-?			Mean rank diff,	Significant?	Summary	Adjusted P Value	A-?			Mean rank diff,	Significant?	Summary	Adjusted P Value	A-?
Control vs. 0.25 uM	-1.5	No	ns	>0,9999	B	0,25 uM		-6.8	No	ns	0.2072	B	0,25 uM		-2.2	No	ns	>0,9999	B	0,25 uM		-4.4	No	ns	0.7183	B	0,25 uM
Control vs. 1 uM	-1.8	No	ns	>0,9999	C	1 uM		-9.4	Yes	*	0.0359	C	1 uM		-2	No	ns	>0,9999	C	1 uM		-8.8	No	ns	0.0559	C	1 uM
Control vs. 4 uM	-3.1	No	ns	>0,9999	D	4 uM		-13	Yes	**	0.0015	D	4 uM		-4.2	No	ns	0.7385	D	4 uM		-12	Yes	**	0.004	D	4 uM
Test details	Mean rank 1	Mean rank 2	Mean rank diff,	n1	n2			Mean rank 1	Mean rank 2	Mean rank diff,	n1	n2			Mean rank 1	Mean rank 2	Mean rank diff,	n1	n2			Mean rank 1	Mean rank 2	Mean rank diff,	n1	n2
Control vs. 0.25 uM	8.9	10.4	-1.5	5	5			3.2	10	-6.8	5	5			8.4	10.6	-2.2	5	5			4.2	8.6	-4.4	5	5
Control vs. 1 uM	8.9	10.7	-1.8	5	5			3.2	12.6	-9.4	5	5			8.4	10.4	-2	5	5			4.2	13	-8.8	5	5
Control vs. 4 uM	8.9	12	-3.1	5	5			3.2	16.2	-13	5	5			8.4	12.6	-4.2	5	5			4.2	16.2	-12	5	5

## Sheet: Fig3A Mann Whitney
Fig 3A: MICROGLIAL MARKERS (mRNA by qRT-PCR): Comparison between values in Moncytes and MDMI cells
	Control Aged 6h	0,25 uM Aged 6h	1 uM Aged 6h	4 uM Aged 6h		Control Aged 24h	0,25 uM Aged 24h	1 uM Aged 24h	4 uM Aged 24h
	vs,	vs,	vs,	vs,		vs,	vs,	vs,	vs,
	Control Mono 6h	0,25 uM Mono 6h	1 uM Mono 6h	4 uM Mono 6h		Control Mono 24h	0,25 uM Mono 24h	1 uM Mono 24h	4 uM Mono 24h
Mann Whitney test
P value	>0,9999	0.1429	0.0317	0.0079		>0,9999	0.1429	0.0317	0.0079
Exact or approximate P value?	Exact	Exact	Exact	Exact		Exact	Exact	Exact	Exact
P value summary	ns	ns	*	**		ns	ns	*	**
Significantly different (P < 0.05)?	No	No	Yes	Yes		No	No	Yes	Yes
One- or two-tailed P value?	Two-tailed	Two-tailed	Two-tailed	Two-tailed		Two-tailed	Two-tailed	Two-tailed	Two-tailed
Sum of ranks in column A,B	27,50 , 27,50	20 , 35	17 , 38	15 , 40		27,50 , 27,50	20 , 35	17 , 38	15 , 40
Mann-Whitney U	12.5	5	2	0		12.5	5	2	0
Difference between medians
Median of column A	0,2000, n=5	0,1000, n=5	0,3000, n=5	1,200, n=5		0,5000, n=5	1,700, n=5	1,600, n=5	4,300, n=5
Median of column B	0,2000, n=5	8,100, n=5	12,50, n=5	55,80, n=5		0,5000, n=5	2,700, n=5	17,80, n=5	107,8, n=5
Difference: Actual	0	8	12.2	54.6		0	1	16.2	103.5
Difference: Hodges-Lehmann	0	5.8	12.2	54.6		0	2.4	16.2	103.5
Adjusted p value (Bonferroni) x4	>0,9999	0.5716	0.1268	0.0316		>0,9999	0.5716	0.1268	0.0316
Adjusted P value summary	ns	ns	ns	*		ns	ns	ns	*

## Sheet: Fig4B
FIGURE 4B (qRT-PCR; LPS-INDUCED CHANGES in INFLAMMATORY GENS)
ORDINARY ONE-WAY ANOVA
Table Analyzed	TNF									IL6									IL1B									IL23A									CSF3									PTGS2/COX2
Data sets analyzed	A-C									A-C									A-C									A-C									A-C									A-C
ANOVA summary
F	65.9									4.408									27.79									29.06									14.11									11.97
P value	<0,0001									0.0424									<0,0001									<0,0001									0.0012									0.0022
P value summary	****									*									****									****									**									**
Significant diff. among means (P < 0.05)?	Yes									Yes									Yes									Yes									Yes									Yes
R square	0.9295									0.4685									0.8475									0.8532									0.7384									0.7054
ANOVA table	SS	DF	MS	F (DFn, DFd)	P value					SS	DF	MS	F (DFn, DFd)	P value					SS	DF	MS	F (DFn, DFd)	P value					SS	DF	MS	F (DFn, DFd)	P value					SS	DF	MS	F (DFn, DFd)	P value					SS	DF	MS	F (DFn, DFd)
Treatment (between columns)	1376	2	687.9	F (2, 10) = 65,90	P<0,0001					1378450	2	689225	F (2, 10) = 4,408	P=0,0424					1806	2	903.2	F (2, 10) = 27,79	P<0,0001					33715	2	16857	F (2, 10) = 29,06	P<0,0001					7005	2	3503	F (2, 10) = 14,11	P=0,0012					4213	2	2106	F (2, 10) = 11,97
Residual (within columns)	104.4	10	10.44							1563505	10	156350							325	10	32.5							5802	10	580.2							2482	10	248.2							1759	10	175.9
Total	1480	12								2941955	12								2131	12								39516	12								9488	12								5971	12
Data summary
Number of treatments (columns)	3									3									3									3									3									3
Number of values (total)	13									13									13									13									13									13
Multiple Comparisons
Number of families	1									1									1									1									1									1
Number of comparisons per family	2									2									2									2									2									2
Alpha	0.05									0.05									0.05									0.05									0.05									0.05
Dunnett's multiple comparisons test	Mean Diff,	95,00% CI of diff,	Significant?	Summary	Adjusted P Value	A-?				Mean Diff,	95,00% CI of diff,	Significant?	Summary	Adjusted P Value	A-?				Mean Diff,	95,00% CI of diff,	Significant?	Summary	Adjusted P Value	A-?				Mean Diff,	95,00% CI of diff,	Significant?	Summary	Adjusted P Value	A-?				Mean Diff,	95,00% CI of diff,	Significant?	Summary	Adjusted P Value	A-?				Mean Diff,	95,00% CI of diff,	Significant?	Summary
Control vs. LPS 6h	-23.48	-29,34 to -17,63	Yes	****	<0,0001	B	LPS 6h			-736.8	-1454 to -20,07	Yes	*	0.0443	B	LPS 6h			-28.96	-39,30 to -18,63	Yes	****	<0,0001	B	LPS 6h			-111	-154,6 to -67,33	Yes	***	0.0001	B	LPS 6h			-50.95	-79,51 to -22,39	Yes	**	0.0019	B	LPS 6h			-42.09	-66,13 to -18,05	Yes	**
Control vs. LPS 24h	-2.326	-7,882 to 3,230	No	ns	0.4778	C	LPS 24h			-59.97	-739,9 to 620,0	No	ns	0.9628	C	LPS 24h			-8.011	-17,81 to 1,793	No	ns	0.1083	C	LPS 24h			-1.175	-42,59 to 40,24	No	ns	0.996	C	LPS 24h			-1.2	-28,29 to 25,89	No	ns	0.9904	C	LPS 24h			-6.286	-29,09 to 16,52	No	ns
Test details	Mean 1	Mean 2	Mean Diff,	SE of diff,	n1	n2	q	DF		Mean 1	Mean 2	Mean Diff,	SE of diff,	n1	n2	q	DF		Mean 1	Mean 2	Mean Diff,	SE of diff,	n1	n2	q	DF		Mean 1	Mean 2	Mean Diff,	SE of diff,	n1	n2	q	DF		Mean 1	Mean 2	Mean Diff,	SE of diff,	n1	n2	q	DF		Mean 1	Mean 2	Mean Diff,	SE of diff,
Control vs. LPS 6h	1.056	24.54	-23.48	2.284	4	4	10.28	10		1.687	738.5	-736.8	279.6	4	4	2.635	10		1.035	30	-28.96	4.031	4	4	7.184	10		1.144	112.1	-111	17.03	4	4	6.516	10		2.395	53.35	-50.95	11.14	4	4	4.573	10		1.075	43.16	-42.09	9.378
Control vs. LPS 24h	1.056	3.382	-2.326	2.167	4	5	1.073	10		1.687	61.66	-59.97	265.3	4	5	0.2261	10		1.035	9.045	-8.011	3.824	4	5	2.095	10		1.144	2.319	-1.175	16.16	4	5	0.07274	10		2.395	3.595	-1.2	10.57	4	5	0.1136	10		1.075	7.361	-6.286	8.897
Test for normal distribution
	TNF									IL6									IL1B									IL23A									CSF3									COX2
	Control	LPS 6h	LPS 24h							Control	LPS 6h	LPS 24h							Control	LPS 6h	LPS 24h							Control	LPS 6h	LPS 24h							Control	LPS 6h	LPS 24h							Control	LPS 6h	LPS 24h
Shapiro-Wilk test
W	0.9276	0.9523	0.9045							0.759	0.9259	0.9412							0.7729	0.8924	0.855							0.8502	0.8068	0.9576							0.6747	0.9425	0.9788							0.9451	0.9833	0.8923
P value	0.5805	0.7304	0.4353							0.0467	0.5705	0.6747							0.0619	0.3943	0.2109							0.2268	0.115	0.7913							0.0057	0.6694	0.9279							0.6855	0.9208	0.3687
Passed normality test (alpha=0.05)?	Yes	Yes	Yes							No	Yes	Yes							Yes	Yes	Yes							Yes	Yes	Yes							No	Yes	Yes							Yes	Yes	Yes
P value summary	ns	ns	ns							*	ns	ns							ns	ns	ns							ns	ns	ns							**	ns	ns							ns	ns	ns
Number of values	4	4	5							4	4	5							4	4	5							4	4	5							4	4	5							4	4	5
[truncated: 20 more columns]

## Sheet: Fig 5A
Figure 5A. SUMMARY STATS. qRT-PCR for CEBPbeta after siRNA
Table Analyzed	Data 1
Column B	β
vs.	vs,
Column A	ns
Unpaired t test
P value	<0,0001
P value summary	****
Significantly different (P < 0.05)?	Yes
One- or two-tailed P value?	Two-tailed
t, df	t=6,488, df=13
How big is the difference?
Mean of column A	1.039
Mean of column B	0.245
Difference between means (B - A) ± SEM	-0,7936 ± 0,1223
95% confidence interval	-1,058 to -0,5293
R squared (eta squared)	0.764
Data analyzed
Sample size, column A	7
Sample size, column B	8
Test for normal distribution	ns	β
Shapiro-Wilk test
W	0.9591	0.9596
P value	0.8111	0.8065
Passed normality test (alpha=0.05)?	Yes	Yes
P value summary	ns	ns
Number of values	7	8

## Sheet: Fig6A
Fig 6A qRT-PCR values. MDMI treated with LPS and siRNAs:EXPRESSION of PROINFLAMMATORY GENES
	IL6							TNF							CSF3							CYBB							COX2							PTGES
Two-way ANOVA	Ordinary							Ordinary							Ordinary							Ordinary							Ordinary							Ordinary
Alpha	0.05							0.05							0.05							0.05							0.05							0.05
Source of Variation	% of total variation	P value	P value summary	Significant?				% of total variation	P value	P value summary	Significant?				% of total variation	P value	P value summary	Significant?				% of total variation	P value	P value summary	Significant?				% of total variation	P value	P value summary	Significant?				% of total variation	P value	P value summary	Significant?
Interaction	8.673	0.0119	*	Yes				3.48	0.002	**	Yes				16.53	<0,0001	****	Yes				2.254	0.3152	ns	No				0.4412	0.6824	ns	No				18.67	<0,0001	****	Yes
LPS	43.78	<0,0001	****	Yes				82.27	<0,0001	****	Yes				42.61	<0,0001	****	Yes				11.39	0.0046	**	Yes				71.52	<0,0001	****	Yes				22.28	<0,0001	****	Yes
siRNA	4.766	0.0251	*	Yes				2.501	0.0025	**	Yes				8.733	0.0002	***	Yes				34.76	<0,0001	****	Yes				0.5534	0.3305	ns	No				37.41	<0,0001	****	Yes
ANOVA table	SS (Type III)	DF	MS	F (DFn, DFd)				SS (Type III)	DF	MS	F (DFn, DFd)	P value			SS	DF	MS	F (DFn, DFd)	P value			SS (Type III)	DF	MS	F (DFn, DFd)	P value			SS (Type III)	DF	MS	F (DFn, DFd)	P value			SS (Type III)	DF	MS	F (DFn, DFd)	P value
Interaction	506711	2	253355	F (2, 48) = 4,866				206.1	2	103.1	F (2, 48) = 7,108	P=0,0020			3160	2	1580	F (2, 60) = 15,43	P<0,0001			0.1395	2	0.06977	F (2, 54) = 1,180	P=0,3152			141.1	2	70.54	F (2, 48) = 0,3852	P=0,6824			23.4	2	11.7	F (2, 54) = 23,29	P<0,0001
LPS	2557799	2	1278900	F (2, 48) = 24,56				4873	2	2436	F (2, 48) = 168,0	P<0,0001			8148	2	4074	F (2, 60) = 39,79	P<0,0001			0.7053	2	0.3527	F (2, 54) = 5,962	P=0,0046			22870	2	11435	F (2, 48) = 62,45	P<0,0001			27.93	2	13.96	F (2, 54) = 27,80	P<0,0001
siRNA	278464	1	278464	F (1, 48) = 5,348				148.1	1	148.1	F (1, 48) = 10,22	P=0,0025			1670	1	1670	F (1, 60) = 16,31	P=0,0002			2.152	1	2.152	F (1, 54) = 36,38	P<0,0001			176.9	1	176.9	F (1, 48) = 0,9664	P=0,3305			46.89	1	46.89	F (1, 54) = 93,35	P<0,0001
Residual	2499280	48	52068					696.1	48	14.5					6143	60	102.4					3.194	54	0.05915					8789	48	183.1					27.13	54	0.5023
Difference between column means
Predicted (LS) mean of siRNA ns	250.4							10.45							15.73							0.971							19.99							2.27
Predicted (LS) mean of siRNA CEBPB	106.7							7.137							5.67							0.5923							16.37							0.5016
Difference between predicted means	143.6							3.313							10.06							0.3787							3.62							1.768
SE of difference	62.1							1.036							2.491							0.0628							3.683							0.183
95% CI of difference	18,75 to 268,5							1,229 to 5,396							5,078 to 15,04							0,2528 to 0,5046							-3,784 to 11,03							1,401 to 2,135
Sidak's multiple comparisons test	Mean Diff,	95,00% CI of diff,	Significant?	Summary	Adjusted P Value			Mean Diff,	95,00% CI of diff,	Significant?	Summary	Adjusted P Value			Mean Diff,	95,00% CI of diff,	Significant?	Summary	Adjusted P Value			Mean Diff,	95,00% CI of diff,	Significant?	Summary	Adjusted P Value			Mean Diff,	95,00% CI of diff,	Significant?	Summary	Adjusted P Value			Mean Diff,	95,00% CI of diff,	Significant?	Summary	Adjusted P Value
siRNA ns - siRNA CEBPB
Control	0.1603	-266,0 to 266,3	No	ns	>0,9999			-0.04111	-4,482 to 4,400	No	ns	>0,9999			-0.2082	-10,81 to 10,39	No	ns	>0,9999			0.247	-0,02100 to 0,5150	No	ns	0.0793			-0.2422	-16,02 to 15,54	No	ns	>0,9999			0.712	-0,06902 to 1,493	No	ns	0.0839
LPS 6h	417.5	151,4 to 683,6	Yes	***	0.0009			8.793	4,352 to 13,23	Yes	****	<0,0001			29.62	19,03 to 40,22	Yes	****	<0,0001			0.414	0,1460 to 0,6820	Yes	**	0.0011			7.669	-8,111 to 23,45	No	ns	0.5525			1.07	0,2890 to 1,851	Yes	**	0.0041
LPS 24h	13.2	-252,9 to 279,3	No	ns	0.9991			1.186	-3,256 to 5,627	No	ns	0.8839			0.7645	-9,833 to 11,36	No	ns	0.9973			0.4752	0,2072 to 0,7432	Yes	***	0.0002			3.434	-12,35 to 19,21	No	ns	0.9325			3.522	2,741 to 4,303	Yes	****	<0,0001
Test for normal distribution
	Control	LPS 6h	LPS 24h	Control beta	LPS 6h beta	LPS 24h beta		Control	LPS 6h	LPS 24h	Control beta	LPS 6h beta	LPS 24h beta		Control	LPS 6h	LPS 24h	Control beta	LPS 6h beta	LPS 24h beta		Control	LPS 6h	LPS 24h	Control beta	LPS 6h beta	LPS 24h beta		Control	LPS 6h	LPS 24h	Control beta	LPS 6h beta	LPS 24h beta		Control	LPS 6h	LPS 24h	Control beta	LPS 6h beta	LPS 24h beta
Test for normal distribution
Shapiro-Wilk test
W	0.7831	0.917	0.8832	0.8569	0.8557	0.8825		0.8496	0.9599	0.9401	0.8404	0.9428	0.9587		0.6699	0.9038	0.8956	0.9061	0.9641	0.9024		0.8719	0.9163	0.9485	0.9306	0.9112	0.8953		0.8824	0.9386	0.8182	0.8903	0.9358	0.9473		0.9139	0.8692	0.938	0.9334	0.9076	0.9338
P value	0.0131	0.3683	0.1697	0.0886	0.0861	0.1667		0.0737	0.7971	0.5829	0.0584	0.612	0.7844		0.0002	0.2056	0.1633	0.2192	0.8211	0.1976		0.1051	0.327	0.6506	0.4533	0.2896	0.1944		0.1663	0.5668	0.0329	0.2011	0.5383	0.6604		0.3086	0.0979	0.5312	0.4826	0.2651	0.4858
Passed normality test (alpha=0.05)?	No	Yes	Yes	Yes	Yes	Yes		Yes	Yes	Yes	Yes	Yes	Yes		No	Yes	Yes	Yes	Yes	Yes		Yes	Yes	Yes	Yes	Yes	Yes		Yes	Yes	No	Yes	Yes	Yes		Yes	Yes	Yes	Yes	Yes	Yes
P value summary	*	ns	ns	ns	ns	ns		ns	ns	ns	ns	ns	ns		***	ns	ns	ns	ns	ns		ns	ns	ns	ns	ns	ns		ns	ns	*	ns	ns	ns		ns	ns	ns	ns	ns	ns
Number of values	9	9	9	9	9	9		9	9	9	9	9	9		11	11	11	11	11	11		10	10	10	10	10	10		9	9	9	9	9	9		10	10	10	10	10	10

## Sheet: FIg6B
Fig 6B SUMMARY STATS (LPS with siRNas): effects on protein levels (ELISA)
Table Analyzed	IL6									TNF									CSF3
Two-way ANOVA	Ordinary									Ordinary									Ordinary
Alpha	0.05									0.05									0.05
Source of Variation	% of total variation	P value	P value summary	Significant?						% of total variation	P value	P value summary	Significant?						% of total variation	P value	P value summary	Significant?
Interaction	8.615	0.0252	*	Yes						5.797	0.0112	*	Yes						5.721	0.2529	ns	No
LPS	51.49	<0,0001	****	Yes						67.22	<0,0001	****	Yes						12.1	0.0625	ns	No
siRNA	8.934	0.0062	**	Yes						10.36	0.0002	***	Yes						22.58	0.0021	**	Yes
ANOVA table	SS (Type III)	DF	MS	F (DFn, DFd)	P value					SS (Type III)	DF	MS	F (DFn, DFd)	P value					SS (Type III)	DF	MS	F (DFn, DFd)	P value
Interaction	214845	2	107422	F (2, 30) = 4,174	P=0,0252					238169	2	119084	F (2, 30) = 5,231	P=0,0112					2593	2	1296	F (2, 30) = 1,440	P=0,2529
LPS	1284214	2	642107	F (2, 30) = 24,95	P<0,0001					2761923	2	1380962	F (2, 30) = 60,66	P<0,0001					5485	2	2742	F (2, 30) = 3,046	P=0,0625
siRNA	222800	1	222800	F (1, 30) = 8,658	P=0,0062					425528	1	425528	F (1, 30) = 18,69	P=0,0002					10231	1	10231	F (1, 30) = 11,36	P=0,0021
Residual	772037	30	25735							682916	30	22764							27010	30	900.3
Difference between column means
Mean of siRNA ns	303.7									561.8									107.5
Mean of siRNA beta	146.3									344.4									73.78
Difference between means	157.3									217.4									33.72
SE of difference	53.47									50.29									10
95% CI of difference	48,13 to 266,5									114,7 to 320,2									13,29 to 54,14
Compare each cell mean with the other cell mean in that row
Number of families	1									1									1
Number of comparisons per family	3									3									3
Alpha	0.05									0.05									0.05
Sidak's multiple comparisons test	Mean Diff,	95,00% CI of diff,	Significant?	Summary	Adjusted P Value					Mean Diff,	95,00% CI of diff,	Significant?	Summary	Adjusted P Value					Mean Diff,	95,00% CI of diff,	Significant?	Summary	Adjusted P Value
siRNA ns - siRNA beta
C	-3.933	-238,1 to 230,2	No	ns	>0,9999					57.52	-162,7 to 277,8	No	ns	0.8852					19.83	-23,97 to 63,64	No	ns	0.5969
LPS 6h	110.3	-123,9 to 344,5	No	ns	0.5662					154.2	-66,08 to 374,4	No	ns	0.2387					23.7	-20,10 to 67,50	No	ns	0.4516
LPS 24h	365.7	131,5 to 599,8	Yes	**	0.0013					440.6	220,4 to 660,9	Yes	****	<0,0001					57.62	13,81 to 101,4	Yes	**	0.007
Test details	Mean 1	Mean 2	Mean Diff,	SE of diff,	N1	N2	t	DF		Mean 1	Mean 2	Mean Diff,	SE of diff,	N1	N2	t	DF		Mean 1	Mean 2	Mean Diff,	SE of diff,	N1	N2	t	DF
siRNA ns - siRNA beta
C	34.43	38.37	-3.933	92.62	6	6	0.04247	30		109.2	51.7	57.52	87.11	6	6	0.6604	30		86.67	66.83	19.83	17.32	6	6	1.145	30
LPS 6h	210.7	100.4	110.3	92.62	6	6	1.191	30		611.8	457.7	154.2	87.11	6	6	1.77	30		100.3	76.58	23.7	17.32	6	6	1.368	30
LPS 24h	665.9	300.3	365.7	92.62	6	6	3.948	30		964.3	523.7	440.6	87.11	6	6	5.058	30		135.6	77.93	57.62	17.32	6	6	3.326	30
Test for normal distribution
	C	LPS6h	LPS24h	C beta	LPS6h beta	LPS24h beta				C	LPS6h	LPS24h	C beta	LPS6h beta	LPS24h beta				C	LPS6h	LPS24h	C beta	LPS6h beta	LPS24h beta
Shapiro-Wilk test
W	0.8438	0.9262	0.9548	0.7883	0.8164	0.8895				0.8027	0.892	0.854	0.8429	0.8334	0.9307				0.8134	0.8355	0.8909	0.8206	0.8639	0.9416
P value	0.14	0.5508	0.7791	0.046	0.0822	0.3155				0.0621	0.3285	0.1696	0.1377	0.1147	0.5856				0.0774	0.1196	0.3227	0.0892	0.2029	0.6717
Passed normality test (alpha=0.05)?	Yes	Yes	Yes	No	Yes	Yes				Yes	Yes	Yes	Yes	Yes	Yes				Yes	Yes	Yes	Yes	Yes	Yes
P value summary	ns	ns	ns	*	ns	ns				ns	ns	ns	ns	ns	ns				ns	ns	ns	ns	ns	ns
Number of values	6	6	6	6	6	6				6	6	6	6	6	6				6	6	6	6	6	6
